# Supplementary material for: Heat shock protein 90 is a chaperone regulator of HIV-1 latency
Source: PLoS Pathog. 2025 Apr 1;21(4):e1012524. doi: 10.1371/journal.ppat.1012524 (PMC11981193; doi:10.1371/journal.ppat.1012524)
Supplement: S1 Table — (XLSX) [file ppat.1012524.s012.xlsx]

## Sheet: Sheet1
Stimuli	Physiological activity	Signaling pathway	References
Phorbol myristate acetate (PMA)	PKC activation	PKC/NF-kB;PKC/MAPK	[40]
Phytohaemagglutinin	PHA binds to sugars on glycosylated surface proteins, including T cell receptor (TCR)	Lck/Calcineurin/NFAT and PKC/NF-kB	[40]
(PHA)
𝞪-CD3/CD28 antibodies	TCR engagement	Lck/Calcineurin/NFAT and PKC/NF-kB	[40]
Ionomycin	Ca++ influx	Calcineurin	[40]
TLR 7 agonist (imiquimod)	The natural ligands of TLR7 and TLR8 were identified as single-stranded RNA (ssRNA), recognize ssRNA viruses	MyD88 leading to the activation of NF-κB and other transcription factors	[48]
TLR 8 agonist (CL75)
FOXO1 (FOXO1-inhibitor)	Transcription factor	-Regulates metabolism (Glucose-6-phosphate, Phosphoenolpyruvate carboxykinase PGC1,Apolipoprotein C-III)	[52]
		-Oxidative stress (Glutathion,selenoprotein P,manganese superoxide dismutase,and peroxiredoxin III)
TNFα	TRAF recruitment	NF-kB/AP-1	[16, 40]
IL-6	Glycoprotein 130 receptor engagement	JAK/STAT; PI3K/AKT/NF-kB and PKC/MAPK	[16]
IL-7	Common gamma-chain receptor engagement	JAK/STAT and PI3K/AKT/NF-kB	[40]
IL-15	Common gamma-chain receptor engagement	JAK/STAT and PI3K/AKT/NF-kB	[42]
IL-2	Cell surface receptor complex consisting of IL2 R alpha/CD25, IL-2/IL-15 R beta, and the common gamma-chain/IL-2R gamma subset	JAK1, JAK3/STAT/ AKT/ MAPK	[16, 40]
