# Supplementary material for: Heat shock protein 90 is a chaperone regulator of HIV-1 latency
Source: PLoS Pathog. 2025 Apr 1;21(4):e1012524. doi: 10.1371/journal.ppat.1012524 (PMC11981193; doi:10.1371/journal.ppat.1012524)
Supplement: S2 Table — (XLSX) [file ppat.1012524.s013.xlsx]

## Sheet: Sheet1
LRA	Conc. 1	Conc. 2	Conc. 3	Conc.4	Conc. 5	References
						For first conc.
PMA	[10ng/ml]	[3ng/ml]	[0.9ng/ml]	[0.27ng/ml]	[0.08ng/ml]	[46]
PHA	[10 mg/ml]	[3 mg/ml]	[0.9 mg/ml]	[0.27mg/ml]	[0.08mg/ml]	[40]
𝞪-CD3+	3mg/ml	1mg/ml	0.3mg/ml	01mg/ml	0.03mg/ml	[40]
𝞪-CD28	4mg/ml	2mg/ml	1mg/ml	0.5mg/ml	0.25mg/ml
Ionomycin	[1mg/ml]	[0.1mg/ml]	[0.01mg/ml]	[0.001mg/ml]	[0.0001mg/ml]	[40]
TLR7 agonist	[5 mg/ml]	[3 mg/ml]	[1 mg/ml]	[0.2mg/ml]	--------	[48]
TLR8 agonist	[5 mg/ml]	[3 mg/ml]	[1 mg/ml]	[0.2mg/ml]	--------	[48]
Foxo1-inhibitor	[200nM]	[150nM]	[100nM]	[50nM]	[25nM]	[52]
TNF-𝞪	[5 ng/ml]	[1.5ng/ml]	[0.45ng/ml]	[0.135ng/ml]	[0.04ng/ml]	[13]
IL-6	[20ng/ml]	[6ng/ml]	[1.8ng/ml]	[0.54ng/ml]	[0.16ng/ml]	[16]
IL-7	[20ng/ml]	[6ng/ml]	[1.8ng/ml]	[0.54ng/ml]	[0.16ng/ml]	[104]
IL-15	[20ng/ml]	[6ng/ml]	[1.8ng/ml]	[0.54ng/ml]	[0.16ng/ml]	[42]
IL-2	[20ng/ml]	[6ng/ml]	[1.8ng/ml]	[0.54ng/ml]	[0.16ng/ml]	[40]
