# Supplementary material for: Heat shock protein 90 is a chaperone regulator of HIV-1 latency
Source: PLoS Pathog. 2025 Apr 1;21(4):e1012524. doi: 10.1371/journal.ppat.1012524 (PMC11981193; doi:10.1371/journal.ppat.1012524)
Supplement: S3 Table — (XLSX) [file ppat.1012524.s014.xlsx]

## Sheet: Sheet1
Name	Marker for	Ref.	Name	Marker for	Ref.
CD3	Pan T cell receptor	[75, 81]	CXCR3	Th1, Negative marker for Th2 and Th17	[75, 77, 81]
			(CD183)
CD4	T helper (Th)	[75, 77, 79, 80]	HLADR	Activation marker	[75, 77]
CD45RA	T naïve, T effector	[75, 79, 81]	CD69	Activation marker	[75, 77, 81]
CCR7	T naïve, T memory	[75, 77, 81]	CD38	Activation marker	[75]
(CD197)
CD45RO	T memory	[75, 77, 79, 81]	CD71	Activation marker	[52]
CD127	T memory, T naïve	[75, 77, 79]	PD-1	Inhibitory marker	[75]
CD25	Activation marker, negative marker for T naïve	[75, 77]	Tim-3	Inhibitory marker	[75]
CCR4	Th2, Th17,	[75, 81]	TIGIT	Inhibitory marker	[75]
(CD194)	negative marker for Th1
CCR6	TH17, negative marker for Th2 and Th1	[75, 81]
(CD196)
