# Supplementary material for: Heat shock protein 90 is a chaperone regulator of HIV-1 latency
Source: PLoS Pathog. 2025 Apr 1;21(4):e1012524. doi: 10.1371/journal.ppat.1012524 (PMC11981193; doi:10.1371/journal.ppat.1012524)
Supplement: S4 Table — (XLSX) [file ppat.1012524.s015.xlsx]

## Sheet: Sheet1
Name	Marker for	Ref.
T naïve	CD3+ CD4+ CD45RA+ CCR7+	[79, 81, 84, 85]
T central memory (Tcm)	CD3+ CD4+ CD45RA- CCR7+	[79, 81, 84, 85]
T effector (Teff)	CD3+ CD4+ CD45RA+ CCR7-	[79, 81, 84, 85]
T effector memory (Tem)	CD3+ CD4+CD45RA- CCR7-	[79, 81, 84, 85]
T memory	CD3+ CD4+ CD45RO+ CD127+	[79, 81, 84, 85]
Th17	CD194+ CD196+	[75, 81, 84]
Th1	CD194- CD183+	[75, 81, 84]
Th2	CD194+ CD196-	[75, 81, 84]
T cell activation markers	CD25, CD69, CD38, HLA-DR, CD71	[51, 52, 75, 81, 84, 85]
T cell inhibitory markers	PD-1, TIGIT, Tim-3	[75, 81, 84, 85]
